# Supplementary material for: Young children’s overestimation of performance: A cross‐cultural comparison
Source: Child Dev. 2021 Nov 6;93(2):e207–21. doi: 10.1111/cdev.13709 (PMC9298085; doi:10.1111/cdev.13709)
Supplement: Supplementary file 1 — Supplementary Material [file CDEV-93-e207-s001.zip]

Archive with 4 entries (4 files):
- cdev13709-sup-0001-Preregistration (Anonymized).docx
- cdev13709-sup-0002-Test cards.docx
- cdev_13709_statcheck.csv
- cdev_13709_Deviations from preregistered analysis plan (AsPredicted #29787).docx
