# Supplementary material for: Young children’s overestimation of performance: A cross‐cultural comparison
Source: Child Dev. 2021 Nov 6;93(2):e207–21. doi: 10.1111/cdev.13709 (PMC9298085; doi:10.1111/cdev.13709)
Supplement: Supplementary file 1 — Supplementary Material [file CDEV-93-e207-s001.zip › cdev_13709_statcheck.csv]

Source	Statistic	df1	df2	Test.Comparison	Value	Reported.Comparison	Reported.P.Value	Computed	Raw	Error	DecisionError	OneTail	OneTailedInTxt	APAfactor
Young Childrens Overestimation of Performance Revision 2	F	1	192	=	15.22	<	0.001	0.000132282	F(1, 192) = 15.22, p < .001	FALSE	FALSE	FALSE	FALSE	0.78
Young Childrens Overestimation of Performance Revision 2	F	1	189	=	4.92	=	0.028	0.027738497	F(1, 189) = 4.92, p = .028	FALSE	FALSE	FALSE	FALSE	0.78
Young Childrens Overestimation of Performance Revision 2	F	1	192	=	14.62	<	0.001	0.000177665	F(1, 192) = 14.62, p < .001	FALSE	FALSE	FALSE	FALSE	0.78
Young Childrens Overestimation of Performance Revision 2	F	1	192	=	0.95	=	0.33	0.330945688	F(1, 192) = 0.95, p = .330	FALSE	FALSE	FALSE	FALSE	0.78
Young Childrens Overestimation of Performance Revision 2	F	1	192	=	2.62	=	0.107	0.107165947	F(1, 192) = 2.62, p = .107	FALSE	FALSE	FALSE	FALSE	0.78
Young Childrens Overestimation of Performance Revision 2	F	1	189	=	2.7	=	0.102	0.102010816	F(1, 189) = 2.70, p = .102	FALSE	FALSE	FALSE	FALSE	0.78
Young Childrens Overestimation of Performance Revision 2	F	1	189	=	6.14	=	0.014	0.014093025	F(1, 189) = 6.14, p = .014	FALSE	FALSE	FALSE	FALSE	0.78
Young Childrens Overestimation of Performance Revision 2	F	1	189	=	6.29	=	0.013	0.012983947	F(1, 189) = 6.29, p = .013	FALSE	FALSE	FALSE	FALSE	0.78
Young Childrens Overestimation of Performance Revision 2	F	1	190	=	15.84	<	0.001	9.80E-05	F(1, 190) = 15.84, p < .001	FALSE	FALSE	FALSE	FALSE	0.78
Young Childrens Overestimation of Performance Revision 2	F	1	187	=	5.28	=	0.023	0.022678534	F(1, 187) = 5.28, p = .023	FALSE	FALSE	FALSE	FALSE	0.78
Young Childrens Overestimation of Performance Revision 2	F	1	190	=	1.06	=	0.305	0.304524028	F(1, 190) = 1.06, p = .305	FALSE	FALSE	FALSE	FALSE	0.78
Young Childrens Overestimation of Performance Revision 2	F	1	187	=	1.58	=	0.211	0.210328429	F(1, 187) = 1.58, p = .211	FALSE	FALSE	FALSE	FALSE	0.78
Young Childrens Overestimation of Performance Revision 2	F	2.33	442.35	=	2.81	=	0.053	0.052822948	F(2.33, 442.35) = 2.81, p = .053	FALSE	FALSE	FALSE	FALSE	0.78
Young Childrens Overestimation of Performance Revision 2	F	2.35	439.2	=	2.62	=	0.065	0.064628361	F(2.35, 439.20) = 2.62, p = .065	FALSE	FALSE	FALSE	FALSE	0.78
Young Childrens Overestimation of Performance Revision 2	F	2.33	442.35	=	7.85	<	0.001	0.000201166	F(2.33, 442.35) = 7.85, p < .001	FALSE	FALSE	FALSE	FALSE	0.78
Young Childrens Overestimation of Performance Revision 2	F	2.35	439.2	=	4.32	=	0.01	0.009754271	F(2.35, 439.20) = 4.32, p = .010	FALSE	FALSE	FALSE	FALSE	0.78
Young Childrens Overestimation of Performance Revision 2	F	1	97	=	4.89	=	0.029	0.029361246	F(1, 97) = 4.89, p = .029	FALSE	FALSE	FALSE	FALSE	0.78
Young Childrens Overestimation of Performance Revision 2	F	1	91	=	2.1	=	0.15	0.150736529	F(1, 91) = 2.10, p = .150	FALSE	FALSE	FALSE	FALSE	0.78
Young Childrens Overestimation of Performance Revision 2	F	1	97	=	0.03	=	0.856	0.862851152	F(1, 97) = 0.03, p = .856	FALSE	FALSE	FALSE	FALSE	0.78
Young Childrens Overestimation of Performance Revision 2	F	1	88	=	0.83	=	0.365	0.364761375	F(1, 88) = 0.83, p = .365	FALSE	FALSE	FALSE	FALSE	0.78
Young Childrens Overestimation of Performance Revision 2	Z	NA	NA	=	-2.97	<	0.01	0.002977997	Z = -2.97, p < .01	FALSE	FALSE	FALSE	FALSE	0.78
Young Childrens Overestimation of Performance Revision 2	F	1	190	=	18.65	<	0.001	2.53E-05	F(1, 190) = 18.65, p < .001	FALSE	FALSE	FALSE	FALSE	0.78
Young Childrens Overestimation of Performance Revision 2	F	1	187	=	35.61	<	0.001	1.19E-08	F(1, 187) = 35.61, p < .001	FALSE	FALSE	FALSE	FALSE	0.78
Young Childrens Overestimation of Performance Revision 2	F	1	190	=	2.46	=	0.119	0.11844268	F(1, 190) = 2.46, p = .119	FALSE	FALSE	FALSE	FALSE	0.78
Young Childrens Overestimation of Performance Revision 2	F	1	187	=	12.66	<	0.001	0.000473475	F(1, 187) = 12.66, p < .001	FALSE	FALSE	FALSE	FALSE	0.78
Young Childrens Overestimation of Performance Revision 2	F	1	190	=	4.26	=	0.04	0.040378866	F(1, 190) = 4.26, p = .04	FALSE	FALSE	FALSE	FALSE	0.78
Young Childrens Overestimation of Performance Revision 2	F	1	187	=	13.52	<	0.001	0.000308354	F(1, 187) = 13.52, p < .001	FALSE	FALSE	FALSE	FALSE	0.78
Young Childrens Overestimation of Performance Revision 2	F	1	97	=	10.32	=	0.002	0.001786317	F(1, 97) = 10.32, p = .002	FALSE	FALSE	FALSE	FALSE	0.78
Young Childrens Overestimation of Performance Revision 2	F	1	88	=	3.6	=	0.061	0.061058792	F(1, 88) = 3.60, p = .061	FALSE	FALSE	FALSE	FALSE	0.78
